# Supplementary material for: Coordination between cell proliferation and apoptosis after DNA damage in Drosophila
Source: Cell Death Differ. 2021 Nov 25;29(4):832–45. doi: 10.1038/s41418-021-00898-6 (PMC8989919; doi:10.1038/s41418-021-00898-6)
Supplement: Supplementary file 9 — S1 table [file 41418_2021_898_MOESM9_ESM.xlsx]

## Sheet: tub>Cdk1-i vs tub>
Chromosome	Start	End	Name	Score
chr2L	3267806	3268047	Interval_1042	1.43619
chr2L	3844446	3844757	Interval_1220	1.37857
chr2L	8012321	8012805	Interval_2563	1.70365
chr2L	10520500	10521223	Interval_3314	-1.38045
chr2L	14178423	14179045	Interval_4524	0.125078
chr2L	14189225	14189609	Interval_4528	1.2151
chr2L	15736625	15736996	Interval_5161	1.31018
chr2L	17156035	17157020	Interval_5643	1.10896
chr2L	18751804	18752081	Interval_6233	1.27173
chr2L	19111131	19111879	Interval_6362	0.167833
chr2L	20913239	20913999	Interval_6998	0.999205044081602
chr2L	21959248	21959497	Interval_7261	0.114067
chr2L	21997238	21997837	Interval_7276	0.125759
chr2L	22565955	22566389	Interval_7396	-0.169805
chr2L	22570000	22570305	Interval_7398	-0.181979
chr2L	23331422	23332783	Interval_7520	1.93702
chr2R	563949	564797	Interval_7594	1.19257
chr2R	4570026	4570428	Interval_8236	2.08899
chr2R	6766092	6767397	Interval_8812	0.978201000417989
chr2R	13720921	13721438	Interval_11159	-1.61612
chr2R	19255473	19255942	Interval_12972	0.977714255200486
chr2R	21797570	21797903	Interval_13816	1.3034
chr2R	22021025	22021677	Interval_13901	1.10705
chr3L	19555	20041	Interval_14959	-7.28332
chr3L	21834	22565	Interval_14960	-7.5374
chr3L	26565	27281	Interval_14961	-8.13105
chr3L	29432	30008	Interval_14962	-8.82593
chr3L	31963	32306	Interval_14963	-7.86519
chr3L	32819	33780	Interval_14964	-9.22206
chr3L	34393	35162	Interval_14965	1.4298
chr3L	49653	50108	Interval_14971	1.38796
chr3L	53143	53469	Interval_14973	1.56926
chr3L	60326	60769	Interval_14975	1.62694
chr3L	7101017	7101293	Interval_17385	1.23566
chr3L	8238292	8239131	Interval_17747	3.27683
chr3L	9301615	9302467	Interval_18098	0.179963
chr3L	9580880	9581284	Interval_18180	1.47913
chr3L	11152275	11152637	Interval_18752	0.127416
chr3L	15320473	15321802	Interval_20281	1.17612
chr3L	22556840	22557127	Interval_22819	-2.13086
chr3L	24175093	24175857	Interval_23188	-1.54915
chr3L	24819713	24820347	Interval_23273	1.87158
chr3R	7474951	7475365	Interval_25304	1.61264
chr3R	19382740	19384117	Interval_29443	0.91357289210532
chr3R	29376246	29376856	Interval_32969	1.38008
chr3R	29976543	29976820	Interval_33175	-1.71658
chr3R	30514424	30514792	Interval_33371	1.62895
chrUn_DS483770v1	866	3406	Interval_34257	-1.19402
chrUn_DS483793v1	1614	1947	Interval_34264	2.89986
chrUn_DS483793v1	5028	5266	Interval_34265	2.71718
chrUn_DS484045v1	1228	3033	Interval_34312	1.22996
chrUn_DS484280v1	287	1353	Interval_34343	-0.154608
chrUn_DS484314v1	1262	2378	Interval_34351	5.5837
chrUn_DS485071v1	903	1197	Interval_34389	1.98442
chrUn_DS485792v1	109	928	Interval_34415	2.60329
chrUn_DS485911v1	16	856	Interval_34418	2.34254
chrX	353655	354988	Interval_34469	2.02345
chrX	356177	356535	Interval_34470	1.80612
chrX	1024657	1026464	Interval_34679	-0.825680000827383
chrX	1224391	1225266	Interval_34745	-1.12513
chrX	2665440	2666117	Interval_35183	-1.1186
chrX	5542405	5543772	Interval_35945	1.18412
chrX	10973200	10973655	Interval_37446	-1.61918
chrX	18602514	18603356	Interval_39523	-0.954563657409605
chrX	21598638	21599109	Interval_40460	-2.46807
chrX	21714990	21715649	Interval_40470	-2.20011
chrY_CP007111v1_random	92	728	Interval_40933	2.77468
chrY_CP007111v1_random	1357	2093	Interval_40934	5.33848
chrY_CP007111v1_random	3430	4038	Interval_40935	3.00802
chrY_CP007111v1_random	8480	8973	Interval_40936	4.00136
chrY_CP007111v1_random	11213	12524	Interval_40937	2.85744
chrY_CP007111v1_random	13422	14904	Interval_40938	4.28064
chrY_CP007111v1_random	26013	28581	Interval_40940	1.95984

## Sheet: tub>fzr vs tub>
Chromosome	Start	End	ID	Score
chr2L	5195762	5195992	Interval_1661	1.42272
chr2L	9810926	9812661	Interval_3150	0.887849536674789
chr2L	10520500	10521223	Interval_3314	-1.31892
chr2L	14054874	14055407	Interval_4477	-0.133854
chr2L	15056428	15056690	Interval_4888	-2.42293
chr2L	16062894	16063505	Interval_5282	0.893391785622553
chr2L	17156035	17157020	Interval_5643	1.01002
chr2L	19458589	19459046	Interval_6499	1.35462
chr2L	22570000	22570305	Interval_7398	-1.55083
chr2R	25050	25526	Interval_7547	-0.240219
chr2R	28093	28668	Interval_7548	-2.26987
chr2R	36249	37171	Interval_7550	-1.85713
chr2R	465781	469679	Interval_7576	-1.91283
chr2R	2145366	2146275	Interval_7857	-2.14506
chr2R	4270469	4273033	Interval_8169	-1.43451
chr2R	6260044	6261747	Interval_8675	0.834499051324372
chr2R	7229981	7231662	Interval_8972	-1.20649
chr2R	13073708	13074082	Interval_10939	-1.3244
chr2R	14552160	14552654	Interval_11413	1.21206
chr2R	16882140	16882721	Interval_12170	0.838383002620807
chr2R	16916486	16916870	Interval_12187	1.09994
chr2R	17232829	17233490	Interval_12271	1.20291
chr2R	18505839	18506534	Interval_12691	0.10048
chr2R	22654503	22654768	Interval_14122	1.50418
chr2R	24464125	24464437	Interval_14705	1.19723
chr3L	19555	20041	Interval_14959	-7.38063
chr3L	21834	22565	Interval_14960	-7.63471
chr3L	26565	27281	Interval_14961	-8.22836
chr3L	29432	30008	Interval_14962	-8.92324
chr3L	31963	32306	Interval_14963	-7.9625
chr3L	32819	33780	Interval_14964	-0.931938
chr3L	34393	35162	Interval_14965	-8.83355
chr3L	36653	36945	Interval_14966	-7.68693
chr3L	39997	40759	Interval_14967	-9.80307
chr3L	41561	42164	Interval_14968	-8.98169
chr3L	49653	50108	Interval_14971	1.1184
chr3L	1629711	1630179	Interval_15490	-1.15411
chr3L	1976464	1977624	Interval_15599	0.893765092563721
chr3L	1977901	1979181	Interval_15600	1.08663
chr3L	2192209	2192452	Interval_15652	2.08071
chr3L	7101017	7101293	Interval_17385	1.14245
chr3L	7290467	7290860	Interval_17459	1.13725
chr3L	9301615	9302467	Interval_18098	0.164053
chr3L	9306858	9307253	Interval_18100	1.33647
chr3L	10226779	10227695	Interval_18397	1.34272
chr3L	16295458	16295768	Interval_20611	1.37836
chr3L	18936080	18936840	Interval_21574	0.816499851023022
chr3L	20885175	20885510	Interval_22194	1.49527
chr3L	23807565	23808127	Interval_23127	-0.168849
chr3L	24175093	24175857	Interval_23188	-1.98398
chr3L	24216273	24216505	Interval_23198	1.6983
chr3L	25216790	25217497	Interval_23334	-2.73521
chr3L	25218270	25218518	Interval_23335	-1.55272
chr3L	25218738	25219442	Interval_23336	-2.1219
chr3L	25219692	25220078	Interval_23337	-2.46238
chr3R	84284	84565	Interval_23697	-1.66635
chr3R	87344	88890	Interval_23698	-1.72044
chr3R	140055	140711	Interval_23703	-1.759
chr3R	231345	233651	Interval_23717	-1.99323
chr3R	234828	235544	Interval_23718	-2.26726
chr3R	288838	291444	Interval_23722	-1.92805
chr3R	486123	487346	Interval_23736	-1.62403
chr3R	755818	756600	Interval_23750	-2.08508
chr3R	864232	864996	Interval_23759	-2.48488
chr3R	876938	880318	Interval_23762	-0.00191585
chr3R	938275	939109	Interval_23767	-0.247522
chr3R	1009533	1011354	Interval_23774	-1.92845
chr3R	1025908	1028673	Interval_23777	-1.85593
chr3R	1199196	1202159	Interval_23785	-2.01204
chr3R	1245948	1246562	Interval_23789	-2.20638
chr3R	1269389	1270831	Interval_23792	-2.29561
chr3R	1355340	1356671	Interval_23799	-2.41384
chr3R	1366706	1367528	Interval_23801	-2.45727
chr3R	1416913	1419784	Interval_23806	-1.91148
chr3R	1483491	1484842	Interval_23816	-2.64473
chr3R	1510584	1511710	Interval_23818	-2.11529
chr3R	1515774	1516474	Interval_23819	-2.34128
chr3R	1645162	1646460	Interval_23823	-2.1934
chr3R	1714830	1715938	Interval_23826	-2.14837
chr3R	1821027	1824601	Interval_23827	-2.07554
chr3R	1855428	1857169	Interval_23831	-2.45653
chr3R	1919870	1922498	Interval_23836	-0.193765
chr3R	1995091	1996335	Interval_23841	-2.10444
chr3R	2077878	2078232	Interval_23843	-1.92076
chr3R	2171090	2172947	Interval_23851	-2.04064
chr3R	2275900	2277716	Interval_23862	-2.10521
chr3R	2302289	2302729	Interval_23863	-1.80159
chr3R	2334904	2336037	Interval_23866	-1.93915
chr3R	2392893	2394848	Interval_23869	-1.95739
chr3R	2411771	2412310	Interval_23874	-1.68092
chr3R	2446061	2446312	Interval_23878	-3.28566
chr3R	2451435	2452550	Interval_23881	-1.96733
chr3R	2504952	2505291	Interval_23885	-2.14933
chr3R	2505657	2506179	Interval_23886	-1.89989
chr3R	2517554	2518365	Interval_23888	-2.08915
chr3R	2518643	2519297	Interval_23889	-2.09021
chr3R	2531760	2532270	Interval_23891	-1.738
chr3R	2557028	2557252	Interval_23894	-2.76053
chr3R	2560789	2561520	Interval_23895	-1.74697
chr3R	2624717	2626657	Interval_23898	-1.77937
chr3R	2645711	2646268	Interval_23901	-2.43836
chr3R	2654189	2656724	Interval_23902	-2.21673
chr3R	2691049	2692383	Interval_23903	-1.99591
chr3R	2866399	2867474	Interval_23915	-2.85974
chr3R	2870187	2870561	Interval_23916	-2.55124
chr3R	3071304	3072688	Interval_23944	-0.178808
chr3R	6081192	6081527	Interval_24772	-1.32598
chr3R	7474951	7475365	Interval_25304	1.28517
chr3R	9939694	9940024	Interval_26073	1.47578
chr3R	22313454	22313763	Interval_30501	-0.17607
chr3R	29663832	29664232	Interval_33083	1.17625
chr3R	30584955	30585294	Interval_33390	0.013825
chr3R	31074604	31074965	Interval_33571	-2.17897
chr3R	31970298	31970689	Interval_33898	-1.57745
chr4	592794	593549	Interval_34032	-1.64364
chrUn_CP007075v1	11256	11967	Interval_34139	-1.67983
chrUn_CP007120v1	19724	21252	Interval_34188	-2.18546
chrUn_DS483562v1	1470	2832	Interval_34193	-1.72856
chrUn_DS483562v1	4365	6339	Interval_34194	-1.59718
chrUn_DS483562v1	29237	31276	Interval_34203	-1.5495
chrUn_DS483562v1	31570	32783	Interval_34204	-0.146243
chrUn_DS483562v1	37785	38556	Interval_34206	-2.56646
chrUn_DS483562v1	39480	39816	Interval_34207	-3.30771
chrUn_DS483659v1	8063	8984	Interval_34227	-1.92481
chrUn_DS483675v1	568	1533	Interval_34230	-1.8233
chrUn_DS483753v1	941	1840	Interval_34252	-1.91871
chrUn_DS483753v1	2101	4938	Interval_34253	-2.28015
chrUn_DS483753v1	5212	6354	Interval_34254	-0.224757
chrUn_DS483773v1	4977	5841	Interval_34260	-2.1454
chrUn_DS483783v1	1064	4687	Interval_34263	-0.178401
chrUn_DS483845v1	1099	2493	Interval_34272	-2.06243
chrUn_DS483951v1	2569	3404	Interval_34292	-2.40299
chrUn_DS483961v1	355	719	Interval_34296	-2.46701
chrUn_DS483961v1	1936	3492	Interval_34297	-0.216413
chrUn_DS483982v1	1659	2443	Interval_34299	-2.26289
chrUn_DS484042v1	154	2721	Interval_34311	-1.8696
chrUn_DS484070v1	185	2466	Interval_34318	-1.68619
chrUn_DS484228v1	25	487	Interval_34334	-2.30501
chrUn_DS484255v1	35	1245	Interval_34336	-1.66663
chrUn_DS484280v1	287	1353	Interval_34343	-1.97297
chrUn_DS484303v1	1834	2348	Interval_34347	-2.29107
chrUn_DS484314v1	1262	2378	Interval_34351	4.0166
chrUn_DS484463v1	237	1152	Interval_34364	-2.2878
chrUn_DS484948v1	55	1244	Interval_34381	-2.17535
chrUn_DS485025v1	31	1254	Interval_34385	-2.17274
chrUn_DS485500v1	105	1110	Interval_34406	-2.23623
chrUn_DS485656v1	125	906	Interval_34412	-2.5379
chrUn_DS485848v1	63	926	Interval_34416	-2.16119
chrUn_DS485940v1	14	967	Interval_34421	-2.72183
chrUn_DS485995v1	173	944	Interval_34424	-1.97562
chrX	3804297	3804803	Interval_35459	1.37792
chrX	5454523	5455239	Interval_35920	0.814341090391215
chrX	14258831	14259056	Interval_38278	1.37729
chrX	21339446	21340006	Interval_40360	1.14031
chrX	21527664	21528391	Interval_40436	1.47869
chrX	21555098	21555372	Interval_40439	1.13914
chrX	21598638	21599109	Interval_40460	-0.171297
chrX	21954753	21955364	Interval_40483	-2.93177
chrX_CP007103v1_random	955	1650	Interval_40714	-2.51166
chrX_CP007103v1_random	3460	4326	Interval_40715	-1.87752
chrX_CP007103v1_random	11886	14876	Interval_40716	-2.11018
chrX_CP007103v1_random	15549	15944	Interval_40717	-2.37595
chrX_CP007103v1_random	17215	17748	Interval_40718	-1.9014
chrX_CP007103v1_random	19862	20427	Interval_40720	-2.83335
chrX_CP007103v1_random	22409	23141	Interval_40722	-1.85375
chrX_CP007103v1_random	23678	24753	Interval_40723	-2.12186
chrX_CP007103v1_random	28106	28984	Interval_40725	-2.27418
chrX_CP007103v1_random	30878	32809	Interval_40726	-1.9135
chrX_DS483648v1_random	8945	9386	Interval_40733	-2.02675
chrX_DS483660v1_random	95	1522	Interval_40737	-2.12556
chrX_DS483660v1_random	1784	3697	Interval_40738	-1.90381
chrX_DS483660v1_random	11432	13248	Interval_40740	-2.01649
chrX_DS483698v1_random	10659	11460	Interval_40743	-2.12901
chrX_DS483784v1_random	100	574	Interval_40744	-2.21758
chrX_DS483784v1_random	774	3237	Interval_40745	-1.90383
chrX_DS483784v1_random	4156	5524	Interval_40747	-2.04281
chrX_DS483795v1_random	2910	3197	Interval_40754	-3.15961
chrX_DS483821v1_random	2052	2831	Interval_40761	-2.21237
chrX_DS483821v1_random	4160	4848	Interval_40762	-2.14761
chrX_DS483843v1_random	380	1026	Interval_40763	-2.01923
chrX_DS483843v1_random	1229	3994	Interval_40764	-2.02865
chrX_DS483851v1_random	93	2308	Interval_40765	-2.36607
chrX_DS483885v1_random	656	3391	Interval_40767	-1.9752
chrX_DS483888v1_random	66	1558	Interval_40769	-2.49651
chrX_DS483888v1_random	2138	2760	Interval_40770	-4.08086
chrX_DS483892v1_random	192	1079	Interval_40771	-2.27437
chrX_DS483892v1_random	1183	3872	Interval_40772	-2.1096
chrX_DS483897v1_random	574	2148	Interval_40775	-2.18134
chrX_DS483897v1_random	2804	3954	Interval_40776	-2.44935
chrX_DS483905v1_random	204	2898	Interval_40777	-2.14318
chrX_DS483905v1_random	3149	3911	Interval_40778	-0.191338
chrX_DS483923v1_random	1590	2069	Interval_40780	-2.70884
chrX_DS483923v1_random	2246	3731	Interval_40781	-2.54931
chrX_DS483928v1_random	1215	2608	Interval_40783	-2.23393
chrX_DS483928v1_random	3147	3653	Interval_40784	-2.28626
chrX_DS483963v1_random	53	3466	Interval_40787	-2.08609
chrX_DS483971v1_random	121	3362	Interval_40788	-1.98307
chrX_DS483974v1_random	47	3067	Interval_40789	-2.08438
chrX_DS484002v1_random	145	1838	Interval_40790	-2.4043
chrX_DS484060v1_random	27	2922	Interval_40794	-1.96056
chrX_DS484061v1_random	59	2648	Interval_40795	-2.02268
chrX_DS484067v1_random	2436	2969	Interval_40796	-2.17042
chrX_DS484084v1_random	328	2874	Interval_40797	-2.40286
chrX_DS484099v1_random	186	2862	Interval_40800	-1.9289
chrX_DS484125v1_random	70	2567	Interval_40804	-2.14714
chrX_DS484131v1_random	924	2569	Interval_40807	-1.97004
chrX_DS484143v1_random	249	1762	Interval_40809	-2.10685
chrX_DS484268v1_random	72	919	Interval_40817	-2.23194
chrX_DS484268v1_random	1410	2432	Interval_40818	-2.02304
chrX_DS484273v1_random	54	514	Interval_40819	-2.28147
chrX_DS484297v1_random	152	1168	Interval_40820	-2.11738
chrX_DS484297v1_random	1381	2346	Interval_40821	-2.46787
chrX_DS484319v1_random	238	1692	Interval_40822	-1.64887
chrX_DS484322v1_random	26	2063	Interval_40824	-2.00314
chrX_DS484345v1_random	391	2079	Interval_40827	-2.26035
chrX_DS484346v1_random	60	2017	Interval_40828	-2.24534
chrX_DS484361v1_random	1333	2252	Interval_40831	-1.93407
chrX_DS484382v1_random	45	2101	Interval_40832	-0.226082
chrX_DS484417v1_random	866	2037	Interval_40833	-1.94724
chrX_DS484462v1_random	58	1227	Interval_40834	-2.26282
chrX_DS484563v1_random	17	1336	Interval_40836	-2.22388
chrX_DS484702v1_random	59	1601	Interval_40842	-2.02596
chrX_DS484719v1_random	117	1431	Interval_40843	-2.30433
chrX_DS484737v1_random	446	1393	Interval_40844	-1.86222
chrX_DS484857v1_random	82	1075	Interval_40846	-0.215772
chrX_DS484907v1_random	16	1350	Interval_40847	-2.07752
chrX_DS484963v1_random	176	1245	Interval_40849	-2.54213
chrX_DS484968v1_random	653	1252	Interval_40850	-1.71709
chrX_DS484978v1_random	196	1145	Interval_40852	-2.41804
chrX_DS484997v1_random	125	1287	Interval_40854	-2.20497
chrX_DS485017v1_random	237	1131	Interval_40855	-0.232159
chrX_DS485050v1_random	499	1137	Interval_40857	-0.202833
chrX_DS485054v1_random	110	1200	Interval_40858	-2.13145
chrX_DS485077v1_random	857	1223	Interval_40860	-2.13578
chrX_DS485119v1_random	230	1117	Interval_40863	-2.09651
chrX_DS485126v1_random	104	1200	Interval_40864	-0.218892
chrX_DS485186v1_random	78	877	Interval_40865	-2.69531
chrX_DS485262v1_random	15	1163	Interval_40867	-2.50445
chrX_DS485266v1_random	589	1161	Interval_40868	-1.91573
chrX_DS485268v1_random	57	1166	Interval_40869	-0.194412
chrX_DS485281v1_random	117	1169	Interval_40871	-2.14238
chrX_DS485299v1_random	119	1108	Interval_40872	-1.91826
chrX_DS485303v1_random	34	1154	Interval_40873	-1.84883
chrX_DS485345v1_random	16	1152	Interval_40875	-2.25741
chrX_DS485384v1_random	352	1080	Interval_40878	-2.2995
chrX_DS485478v1_random	186	1035	Interval_40879	-2.22923
chrX_DS485549v1_random	105	1102	Interval_40881	-2.65001
chrX_DS485597v1_random	25	984	Interval_40884	-2.30108
chrX_DS485691v1_random	597	890	Interval_40888	-2.23615
chrX_DS485801v1_random	113	990	Interval_40890	-2.16554
chrX_DS485959v1_random	75	631	Interval_40892	-2.25346
chrX_DS485978v1_random	124	987	Interval_40893	-1.96931
chrY	955750	958009	Interval_40910	-2.06081
chrY	989051	991657	Interval_40913	-1.95855
chrY	994352	995730	Interval_40914	-2.47539
chrY	1418255	1418683	Interval_40915	-2.76244
chrY	1418954	1419582	Interval_40916	-2.72247
chrY	1421977	1424214	Interval_40917	-3.02356
chrY	1425482	1426780	Interval_40918	-2.8817
chrY	1436286	1436875	Interval_40919	-0.318348
chrY	1438458	1439258	Interval_40920	-2.59142
chrY	1448575	1451601	Interval_40921	-2.73706
chrY	1451938	1452522	Interval_40922	-3.02588
chrY	1455338	1456794	Interval_40923	-2.72909
chrY_CP007111v1_random	1357	2093	Interval_40934	5.08307
chrY_CP007111v1_random	3430	4038	Interval_40935	2.80637
chrY_CP007111v1_random	8480	8973	Interval_40936	2.48485
chrY_CP007111v1_random	11213	12524	Interval_40937	1.9414
chrY_CP007111v1_random	13422	14904	Interval_40938	2.59877
