# Supplementary material for: Coordination between cell proliferation and apoptosis after DNA damage in Drosophila
Source: Cell Death Differ. 2021 Nov 25;29(4):832–45. doi: 10.1038/s41418-021-00898-6 (PMC8989919; doi:10.1038/s41418-021-00898-6)
Supplement: Supplementary file 10 — S2 Table [file 41418_2021_898_MOESM10_ESM.xlsx]

## Sheet: Hoja1
Reagent/Resource	Reference or Source	Identifier or Catalog Number
Antibodies
pH3	MerckMillipore	06-570
pH3	Cell signal technology	9706
Dcp1	Cell signal technology	9578
ToPro-3	Thermofisher	T3605
pH2Av	Developmental Studies Hybridoma Bank	UNC93-5.2.1
pH2Av	Genetex	GTX48733
Elav	Developmental Studies Hybridoma Bank	7E8A10
Cut	Developmental Studies Hybridoma Bank	2B10
p53	Santa Cruz Biotechnology	sc-25767
B-gal	MP Biomedics	559761
B-gal	Promega	Z378A
Myc	Santa Cruz Biotechnology	sc-40
Myc	BAbCO	124636002
HA	Santa Cruz Biotechnology	SC-805
anti-myc Affinity gel	Sigma-Aldrich	E6654
protein G Affinity Gel	Sigma-Aldrich	E3403
Experimental Models: Organisms/Strains
DBS-GFP	Baena-Lopez et al, 2018
ubi-GFP-E2F11-230 and ubi-mRFP1-NLS-CycB1-266	Bloomington Drosophila Stock Center	55099
UAS-GFP-E2F11-230 and UAS-mRFP1-NLS-CycB1-266	Bloomington Drosophila Stock Center	55110
ap-Gal4, tub-Gal80ts	FlyBase
sal-Gal4 (salEPv-Gal4)	FlyBase	FBtp0021755
UAS-dap	FlyBase
UAS-stg-i	NIG-Fly	1395R-1
UAS-Cdk1-i	Vienna Drosophila Resource Center	KK106130
UAS-Cdk1-i	Bloomington Drosophila Stock Center	28368
UAS-fzr	Flybase	FBti0064522
UAS-CycE-i	Vienna Drosophila Resource Center	110204
UAS-E2f1-i	Vienna Drosophila Resource Center	108837
UAS-Rbf280	Bloomington Drosophila Stock Center	50748
tub-Gal80ts; tub-Gal4		FBtp0017264 and FBtp0020111
UAS-Dronc-GFP	Gift by Luis Alberto Baena-López
nub-Gal4	FlyBase	FBtp0080035
UAS-CycA-i	Vienna Drosophila Resource Center	32421GD
lig4169	Bloomington Drosophila Stock Center	28877
UAS-mre11-i	Bloomington Drosophila Stock Center	39028
UAS-okra-i	Vienna Drosophila Resource Center	104323
mei-41D5	Bloomington Drosophila Stock Center	4236
UAS-tefu-i	Bloomington Drosophila Stock Center	44073
UAS-Dcr-2	Bloomington Drosophila Stock Center	24646
hid-GFP	Bloomington Drosophila Stock Center	65331
UAS-rpr	Bloomington Drosophila Stock Center	5823
UAS-hid	FlyBase	FBtp0012437
hid20-10-lacZ	FlyBase	FBtp0070043
hid 5´F-GFP	Bloomington Drosophila Stock Center	50751
UAS-p53-A-Myc	Zhang et al, 2014
UAS-p53-A Ex.2	Ollman et al, 2000
dpp-Gal4, UAS-GFP	Bloomington Drosophila Stock Center
mnkp6	Gift by Saeko Takada
IRER-Dsred	Zhang et al, 2015
UAS-Su(var)3-9-i	Bloomington Drosophila Stock Center	33401
UAS-miRNA-RHG	FlyBase	FBtp0053916
hh-Gal4,UAS-GFP; tub-Gal80ts	FlyBase
UAS-stg	Bloomington Drosophila Stock Center	4777
UAS-CycE	Bloomington Drosophila Stock Center	4781
en-Gal4,UAS-GFP; tub-Gal80ts	FlyBase
p535A14	Bloomington Drosophila Stock Center	6815
UAS-Cdk1AF	Bloomington Drosophila Stock Center	65394
UAS-Cdk1-HA	FlyORF	F000779
UAS-p53-VN	FlyORF	F004757
UAS-VN-dac	Gift from J. Benito-Sipos
UAS-AbdBm-VC	Gift from E. Sanchez-Herrero
Recombinant DNA
pUASTattB-VN	Gift from S. Merabet
pUASTattB-VC	Gift from S. Merabet
Software and Algorithms
Fiji	NIH
Adobe Photosop	Adobe
Prism	Graph Pad
